# Supplementary material for: Lipid Biomarkers in Glioma: Unveiling Molecular Heterogeneity Through Tissue and Plasma Profiling
Source: Int J Mol Sci. 2025 Oct 9;26(19):9820. doi: 10.3390/ijms26199820 (PMC12525097; doi:10.3390/ijms26199820)
Supplement: Supplementary file 1 [file ijms-26-09820-s001.zip]

Archive with 1 entries (1 files):
- ijms-3852437-supplementary.pdf
